# Supplementary material for: Nematode neuropeptides as transgenic nematicides
Source: PLoS Pathog. 2017 Feb 27;13(2):e1006237. doi: 10.1371/journal.ppat.1006237 (PMC5344539; doi:10.1371/journal.ppat.1006237)
Supplement: S1 Data — (XLSX) [file ppat.1006237.s001.xlsx]

## Sheet: Figure 1
	uNLPs dysregulate key behaviours of M. incognita J2s
	Fig. 1A					Fig .1B					Fig .1C
	Peptide	CI score	SEM	P value		Peptide	% Invasion	SEM	P value		Peptide	% Thrusting	SEM	P value
	Control	0.4426	+/-0.04493	n/a		Control	1	+/-8.21	n/a		Control	1	+/-3.419	n/a
	Mi-NLP-8a	0.018	+/-0.3438	p=0.0416		Mi-NLP-8b	0.6138	+/-11.56	p=0.0113		Mi-NLP-40	2.1	+/-21.35	p< 0.0001
	Mi-NLP-15a	-0.01067	+/-0.06497	p=0.0299		Mi-NLP-9e	0.4868	+/-10.87	p=0.0022		Mi-NLP-18c	1.755	+/-20.72	p< 0.0001
	Mi-NLP-15e	-0.01767	+/-0.09428	p=0.0275		Mi-NLP-18b	0.4781	+/-6.008	p=0.0019		Mi-NLP-2	1.644	+/-20.3	p< 0.0001
	Mi-NLP-40	-0.04	+/-0.04726	p=0.021		Mi-NLP-18e	0.4649	+/-7.391	p=0.0014		Mi-NLP-18d	1.477	+/-16.05	p< 0.0001
	Mi-NLP-15f	-0.05	+/-0.3547	p=0.0185		Mi-NLP-9a	0.4559	+/-22.97	p=0.0039		Mi-NLP-18b	1.466	+/-7.609	p=0.0002
	Mi-NLP-9b	-0.07417	+/-0.154	p=0.001		Mi-NLP-14a	0.4461	+/-12.25	p=0.0033		Mi-NLP-9c	1.432	+/-9.878	p=0.0005
	Mi-NLP-14b	-0.1155	+/-0.1472	p=0.0004		Mi-NLP-15e	0.3871	+/-5.963	p=0.0003		Mi-NLP-14c	1.347	+/-19.51	p=0.0053
	Mi-NLP-18a	-0.1353	+/-0.1129	p=0.006		Mi-NLP-18d	0.3421	+/-12	p=0.0001		Mi-NLP-15b	1.299	+/-10.59	p=0.0159
	Mi-NLP-9f	-0.26	+/-0.224	p<0.0001		Mi-NLP-15b	0.3222	+/-8.122	p< 0.0001		Mi-NLP-8a	1.261	+/-9.278	p=0.0359
	Mi-NLP-15b	-0.3408	+/-0.2207	p< 0.0001		Mi-NLP-8d	0.2931	+/-12.57	p< 0.0001		Mi-NLP-15f	0.7518	+/-9.199	p=0.0456
	Mi-NLP-15c	-0.359	+/-0.277	p=0.0002		Mi-NLP-9f	0.2822	+/-5.253	p< 0.0001		Mi-NLP-14a	0.616	+/-7.86	p=0.002
						Mi-NLP-18a	0.2588	+/-8.695	p< 0.0001
						Mi-NLP-14c	0.2096	+/-11.12	p< 0.0001

## Sheet: Figure 2
	uNLPs dysregulate key behaviours of G. pallida J2s
	Fig. 2A					Fig. 2B					Fig. 2C
	Peptide	CI score	SEM	P value		Peptide	% Invasion	SEM	P value		Peptide	% Thrusting	SEM	P value
	Control	0.4154	+/-0.04174	n/a		Control	1	+/-9	n/a		Control	1	+/-2.596	n/a
	Gp-NLP-21f	0.1456	+/-0.1232	p=0.0317		Gp-NLP-21d	0.0201	+/-1.545	p=0.004		Gp-NLP-21i	1.177	+/-4.497	p=0.0302
	Gp-NLP-21g	-0.01357	+/-0.1854	p=0.0248		Gp-NLP-21c	0.1407	+/-4.655	p=0.0115		Gp-NLP-21h	1.168	+/-4.876	p=0.0046
	Gp-NLP-21h	-0.01564	+/-0.08072	p=0.0488		Gp-NLP-21a	1.789	+/-48.52	p=0.0201		Gp-NLP-15c	0.5607	+/-9.441	p< 0.0001
	Gp-NLP-15b	-0.04762	+/-0.1983	p=0.0345		Gp-NLP-21b	0.06897	+/-3.855	p=0.0086
	Gp-NLP-14e	-0.0641	+/-0.2329	p=0.0026		Gp-NLP-21g	2.148	+/-30.31	p=0.0012
	Gp-NLP-15h	-0.06784	+/-0.1415	p=0.0052
	Gp-NLP-21b	-0.117	+/-0.1936	p=0.0008
	Gp-NLP-15a	-0.1451	+/-0.221	p=0.0035
	Gp-NLP-21i	-0.1733	+/-0.02667	p=0.0074
	Gp-NLP-15g	-0.2208	+/-0.1568	p=0.001
	Gp-NLP-15c	-0.227	+/-0.0776	p=0.0002
	Gp-NLP-14a	-0.3765	+/-0.1039	p<0.0001
	Gp-NLP-21e	-0.3804	+/-0.2762	p<0.0001

## Sheet: Figure 3
	Mi-NLP-15b inhibits M. incognita chemotaxis and host invasion with high potency
	Fig. 3A					Fig. 3B
	Peptide	CI score	SEM	P value		Peptide	% Invasion	SEM	P value
	Control	0.4133	+/-0.05142	n/a		Control	1	+/-7.078	n/a
	100 µM	-0.3782	+/-0.07224	p=0.0031		100 µM	0.3506	+/-6.407	p<0.0001
	10 µM	-0.03579	+/-0.1504	p=0.0025		10 µM	0.5462	+/-8.362	p=0.0002
	1 µM	-0.1344	+/-0.1733	p=0.001		1 µM	0.5905	+/-8.545	p=0.0036
	100 nM	-0.1195	+/-0.1968	p=0.0014		100 nM	0.699	+/-10.66	p=0.0295
	10 nM	-0.1741	+/-0.1724	p=0.0055
	1 nM	-0.07105	+/-0.1534	p=0.0035
	100 pM	0.03117	+/-0.1594	p=0.0202
	22:00:00	-0.1553	+/-0.2642	p=0.0037

## Sheet: Figure 4
	Transgenic microbes secreting uNLPs protect plants from PPN invasion
	Fig. 4A					Fig. 4B					Fig. 4C					Fig. 4D
	Peptide	% Invasion	SEM	P value		Peptide	% Invasion	SEM	P value		Peptide	% Invasion	SEM	P value		Peptide	% Invasion	SEM	P value
	Control	1	+/-8.266	n/a		Control	1	+/-19.83	n/a		Control	1	+/-23.69	n/a		Control	1	+/-17.98	n/a
	Mi- NLP-9f	0.1032	+/-10.32	p<0.0001		Mi-NLP-15b	0.2663	+/-8.12	p=0.0003		Gp-NLP-15b	0.3095	+/-9.021	p= 0.0042		Gp-NLP-15b	0.5198	+/-13.29	p=0.0203
	Mi-NLP-15b	0.1082	+/-6.574	p<0.0001		Mi-NLP-40	0.2372	+/-5.448	p=0.0002

## Sheet: Figure 5
	PPN uNLPs do not alter behaviours of non-target nematodes
	Fig. 5A					Fig. 5B					Fig. 5C					Fig. 5D					Fig. 5E
	Peptide	CI score	SEM	P value		Peptide	CI score	SEM	P value		Peptide	CI score	SEM	P value		Peptide	CI score	SEM	P value		Peptide	CI score	SEM	P value
	Control	0.4269	+/-0.094	n/a		Control	0.4904	+/-0.116	n/a		Control	0.7026	+/-0.072	n/a		Control	0.6638	+/-0.064	n/a		Control	0.2315	+/-0.068	n/a
	Mi-NLP-9f	0.5261	+/-0.064	p= 0.4164		Mi-NLP-9f	0.4599	+/-0.087	p= 0.8094		Mi-NLP-9f	0.7463	+/-0.047	p=0.6416		Mi-NLP-9f	0.6	+/-0.092	p= 0.5739		Mi-NLP-9f	0.2462	+/-0.070	p= 0.8784
	Mi/Gp-NLP-15b	0.3142	+/-0.039	p= 0.3578		Mi/Gp-NLP-15b	0.4959	+/-0.089	p= 0.9648		Mi/Gp-NLP-15b	0.7032	+/-0.075	p= 0.9952		Mi/Gp-NLP-15b	0.664	+/-0.126	p= 0.9987		Mi/Gp-NLP-15b	0.2225	+/-0.043	p= 0.9249
	Mi-NLP-40	0.482	+/-0.115	p= 0.6485		Mi-NLP-40	0.5018	+/-0.039	p= 0.9282		Mi-NLP-40	0.6686	+/-0.065	p= 0.7172		Mi-NLP-40	0.5858	+/-0.097	p= 0.6454		Mi-NLP-40	0.3057	+/-0.082	p= 0.4422

## Sheet: Notes
	*Supplementary contains only results for those treatments which were significantly different from controls.
